# Supplementary material for: Synthesis and Biological Properties of Pyranocoumarin Derivatives as Potent Anti-Inflammatory Agents
Source: Int J Mol Sci. 2023 Jun 12;24(12):10026. doi: 10.3390/ijms241210026 (PMC10298626; doi:10.3390/ijms241210026)
Supplement: Supplementary file 1 [file ijms-24-10026-s001.zip]

Archive with 1 entries (1 files):
- ijms-2442620-supplementary.pdf
